# Supplementary material for: Identification of the EdcR Estrogen-Dependent Repressor in Caenibius tardaugens NBRC 16725: Construction of a Cellular Estradiol Biosensor
Source: Genes (Basel). 2021 Nov 23;12(12):1846. doi: 10.3390/genes12121846 (PMC8700777; doi:10.3390/genes12121846)
Supplement: Supplementary file 1 [file genes-12-01846-s001.zip]

Archive with 1 entries (1 files):
- genes-1456427-supplementary.pdf
